# Supplementary material for: Validation of band counts in eyestalks for the determination of age of Antarctic krill, Euphausia superba
Source: PLoS One. 2017 Feb 22;12(2):e0171773. doi: 10.1371/journal.pone.0171773 (PMC5321404; doi:10.1371/journal.pone.0171773)
Supplement: S1 File — This Microsoft Excel file contains the ageing data from wild caught Antarctic krill collected between 1992 and 2005 and preserved in formalin (summer) and krill collected in August 2015 (winter) and preserved in the Ethanol: water: glycerol preservative (Field Data). Data from known age krill used for age validation, and precision assessment of known age Antarctic krill are in Validation_data tab. (ZIP) [file pone.0171773.s002.zip › Kilada_etal_ageing_data.xlsx]

## Sheet: Field Data
	bands	length
summer	1	25
summer	1	26
summer	2	33
summer	2	39
summer	2	46
summer	2	44
summer	2	37
summer	2	42
summer	2	37
summer	2	33
summer	2	42
summer	2	42
summer	3	47
summer	3	41
summer	3	48
summer	3	48
summer	3	47
summer	4	43
winter	1	23
winter	2	39
winter	2	44
winter	2	38
winter	2	40
winter	3	35
winter	3	40
winter	3	38
winter	3	41
winter	3	42
winter	4	36
winter	4	44
winter	4	51
winter	5	50

## Sheet: Validation_data
RK	NC	mean	SD	CV
1	1	1	0	0
2	2	2	0	0
2	2	2	0	0						Reader 1	Reader 2	1:1 line	Conf Int
3	3	3	0	0						1	1	1	0
4	4	4	0	0						2	2	2	0
3	4	3.5	0.707107	0.202031						3	3	3	0.664
2	2	2	0	0						4	3.5	4	0
3	2	2.5	0.707107	0.282843
3	3	3	0	0
2	2	2	0	0
3	3	3	0	0
4	3	3.5	0.707107	0.202031
3	3	3	0	0
				0.0528387
